# Supplementary material for: Public interest trends for Covid-19 and alignment with the disease trajectory: A time-series analysis of national-level data
Source: PLOS Digit Health. 2023 Jun 9;2(6):e0000271. doi: 10.1371/journal.pdig.0000271 (PMC10255932; doi:10.1371/journal.pdig.0000271)
Supplement: S1 Data — (XLSX) [file pdig.0000271.s002.xlsx]

## Sheet: popularity_trends
#1								#2								#3								#4								#5								#6								#7
Week	US	UK	FRA	ITA	ESP	DEU		Week	US	UK	FRA	ITA	ESP	DEU		Week	US	UK	FRA	ITA	ESP	DEU		Week	US	UK	FRA	ITA	ESP	DEU		Week	US	UK	FRA	ITA	ESP	DEU		Week	US	UK	FRA	ITA	ESP	DEU		Week	US
2020-01-05	<1	<1	<1	<1	<1	<1		2020-01-05	<1	<1	<1	<1	0	<1		2020-01-05	<1	<1	<1	<1	<1	<1		2020-01-05	<1	<1	<1	<1	<1	<1		2020-01-05	<1	<1	<1	<1	0	<1		2020-01-05	<1	<1	<1	<1	<1	<1		2020-01-05	<1
2020-01-12	<1	<1	<1	<1	<1	<1		2020-01-12	<1	<1	<1	<1	<1	<1		2020-01-12	<1	<1	<1	<1	<1	<1		2020-01-12	<1	<1	<1	<1	<1	<1		2020-01-12	<1	<1	<1	<1	<1	<1		2020-01-12	<1	<1	<1	<1	<1	<1		2020-01-12	<1
2020-01-19	4	2	4	1	2	5		2020-01-19	4	3	4	1	2	5		2020-01-19	4	3	4	1	2	5		2020-01-19	4	2	4	1	2	5		2020-01-19	4	3	4	1	2	5		2020-01-19	4	3	4	1	2	5		2020-01-19	4
2020-01-26	11	9	8	12	8	26		2020-01-26	12	9	8	13	8	24		2020-01-26	11	10	8	13	8	25		2020-01-26	11	9	8	13	8	25		2020-01-26	11	9	8	12	8	25		2020-01-26	11	9	8	13	8	25		2020-01-26	11
2020-02-02	6	6	5	6	5	13		2020-02-02	7	6	5	6	5	12		2020-02-02	6	6	5	6	5	12		2020-02-02	7	6	5	6	5	12		2020-02-02	7	6	5	7	5	12		2020-02-02	7	6	5	6	5	13		2020-02-02	7
2020-02-09	5	7	5	5	4	8		2020-02-09	5	7	5	5	4	7		2020-02-09	5	7	5	6	4	8		2020-02-09	5	7	4	5	5	8		2020-02-09	5	7	5	5	4	8		2020-02-09	5	7	4	5	4	8		2020-02-09	5
2020-02-16	4	4	3	21	3	6		2020-02-16	4	4	3	21	3	6		2020-02-16	4	3	4	23	3	6		2020-02-16	4	4	3	22	3	6		2020-02-16	4	3	3	22	3	6		2020-02-16	4	3	3	22	3	6		2020-02-16	4
2020-02-23	14	16	25	81	30	55		2020-02-23	15	17	26	83	29	51		2020-02-23	14	17	26	85	29	57		2020-02-23	15	16	25	84	30	55		2020-02-23	15	17	25	85	29	54		2020-02-23	15	16	25	82	30	54		2020-02-23	14
2020-03-01	27	30	41	66	29	58		2020-03-01	28	32	42	67	31	54		2020-03-01	27	30	45	71	30	56		2020-03-01	28	29	40	70	32	58		2020-03-01	28	30	41	66	30	61		2020-03-01	27	30	41	66	31	57		2020-03-01	27
2020-03-08	68	69	70	100	100	97		2020-03-08	69	69	71	100	100	91		2020-03-08	67	68	74	100	100	96		2020-03-08	68	66	71	100	100	96		2020-03-08	68	68	69	100	100	92		2020-03-08	68	65	71	100	100	92		2020-03-08	67
2020-03-15	100	100	100	81	97	100		2020-03-15	100	100	100	84	99	100		2020-03-15	100	100	100	85	92	100		2020-03-15	100	100	100	82	98	100		2020-03-15	100	100	100	79	95	100		2020-03-15	100	100	100	79	93	100		2020-03-15	100
2020-03-22	82	84	64	65	77	77		2020-03-22	86	87	66	66	77	69		2020-03-22	84	85	68	67	75	78		2020-03-22	85	81	63	65	79	77		2020-03-22	84	81	65	66	74	72		2020-03-22	86	83	62	65	74	76		2020-03-22	84
2020-03-29	77	61	53	49	59	61		2020-03-29	73	63	50	52	58	58		2020-03-29	71	62	52	54	56	62		2020-03-29	71	60	51	53	60	59		2020-03-29	72	62	52	53	57	61		2020-03-29	75	62	52	51	57	62		2020-03-29	74
2020-04-05	68	61	53	48	57	59		2020-04-05	73	62	53	47	57	55		2020-04-05	70	60	57	47	55	59		2020-04-05	71	58	53	48	58	58		2020-04-05	70	59	54	47	54	59		2020-04-05	68	59	56	46	55	58		2020-04-05	66
2020-04-12	54	51	48	41	44	48		2020-04-12	54	53	48	42	44	45		2020-04-12	54	50	53	42	42	47		2020-04-12	53	50	47	42	45	49		2020-04-12	54	51	49	43	43	47		2020-04-12	54	50	50	42	42	49		2020-04-12	52
2020-04-19	46	40	35	34	36	34		2020-04-19	46	41	35	37	38	32		2020-04-19	45	41	36	38	35	34		2020-04-19	44	38	34	38	38	34		2020-04-19	45	40	34	35	35	34		2020-04-19	45	39	33	35	36	35		2020-04-19	44
2020-04-26	29	33	33	33	32	29		2020-04-26	31	33	32	33	32	27		2020-04-26	30	33	35	35	32	29		2020-04-26	30	31	33	34	34	29		2020-04-26	30	33	33	35	32	29		2020-04-26	33	34	33	33	33	29		2020-04-26	28
2020-05-03	27	30	26	30	33	28		2020-05-03	27	32	29	31	32	26		2020-05-03	26	31	30	32	32	28		2020-05-03	27	30	28	31	33	28		2020-05-03	28	30	29	30	31	28		2020-05-03	27	30	30	30	32	28		2020-05-03	27
2020-05-10	25	29	25	28	28	26		2020-05-10	26	33	26	28	28	24		2020-05-10	25	30	27	30	29	25		2020-05-10	26	31	24	28	29	26		2020-05-10	26	31	27	27	29	25		2020-05-10	26	32	26	27	27	25		2020-05-10	25
2020-05-17	22	25	20	23	25	16		2020-05-17	23	24	19	23	26	15		2020-05-17	23	25	22	24	25	16		2020-05-17	23	25	20	24	27	17		2020-05-17	23	25	20	23	25	16		2020-05-17	23	26	21	23	25	16		2020-05-17	23
2020-05-24	20	22	16	19	19	13		2020-05-24	20	23	17	21	20	12		2020-05-24	20	22	17	21	19	13		2020-05-24	20	22	16	20	20	13		2020-05-24	20	23	16	21	19	13		2020-05-24	20	23	17	20	19	13		2020-05-24	20
2020-05-31	15	21	13	17	16	12		2020-05-31	17	22	13	17	16	11		2020-05-31	15	22	14	18	15	12		2020-05-31	15	21	13	18	16	12		2020-05-31	16	22	13	17	15	12		2020-05-31	16	21	13	17	15	12		2020-05-31	15
2020-06-07	16	19	11	16	12	11		2020-06-07	17	20	11	16	12	11		2020-06-07	16	20	12	16	12	11		2020-06-07	17	18	11	17	12	11		2020-06-07	17	19	11	17	11	11		2020-06-07	17	19	11	16	12	11		2020-06-07	16
2020-06-14	19	19	12	14	12	12		2020-06-14	19	19	12	14	12	11		2020-06-14	18	19	13	15	12	11		2020-06-14	19	18	11	15	14	11		2020-06-14	19	18	12	15	12	11		2020-06-14	19	18	12	15	12	11		2020-06-14	19
2020-06-21	24	20	12	15	13	12		2020-06-21	25	20	12	14	14	11		2020-06-21	25	19	13	15	14	11		2020-06-21	24	19	12	15	14	12		2020-06-21	25	19	12	15	13	11		2020-06-21	25	19	12	14	13	12		2020-06-21	23
2020-06-28	25	20	11	13	11	9		2020-06-28	27	21	11	13	12	9		2020-06-28	28	20	11	14	12	9		2020-06-28	27	19	10	13	12	9		2020-06-28	26	20	11	13	11	9		2020-06-28	28	20	11	13	11	9		2020-06-28	27
2020-07-05	28	20	12	13	14	10		2020-07-05	29	21	12	13	14	9		2020-07-05	27	20	13	13	13	9		2020-07-05	28	20	11	14	14	9		2020-07-05	27	20	11	14	14	9		2020-07-05	29	21	12	13	14	9		2020-07-05	28
2020-07-12	28	17	14	13	19	10		2020-07-12	29	18	14	13	19	9		2020-07-12	27	17	15	14	18	9		2020-07-12	28	17	14	13	19	9		2020-07-12	27	17	14	13	18	9		2020-07-12	28	17	14	13	19	10		2020-07-12	28
2020-07-19	23	15	14	13	18	9		2020-07-19	23	16	14	14	18	8		2020-07-19	22	16	15	14	18	9		2020-07-19	24	15	14	14	19	9		2020-07-19	23	15	14	14	18	9		2020-07-19	23	15	15	13	18	9		2020-07-19	23
2020-07-26	21	19	13	15	18	11		2020-07-26	22	20	14	14	18	10		2020-07-26	21	20	13	15	18	11		2020-07-26	22	19	13	15	19	11		2020-07-26	22	19	13	15	17	11		2020-07-26	22	19	13	15	18	11		2020-07-26	22
2020-08-02	19	18	12	14	17	15		2020-08-02	19	18	12	14	18	14		2020-08-02	19	18	13	15	17	15		2020-08-02	19	17	11	14	18	15		2020-08-02	19	17	12	14	17	14		2020-08-02	19	17	12	14	17	15		2020-08-02	20
2020-08-09	16	16	13	19	19	10		2020-08-09	17	17	13	19	20	10		2020-08-09	16	17	13	20	19	11		2020-08-09	16	16	12	20	20	10		2020-08-09	15	16	13	20	18	10		2020-08-09	17	16	13	19	19	11		2020-08-09	16
2020-08-16	15	16	14	22	19	11		2020-08-16	15	16	14	22	21	9		2020-08-16	15	16	14	23	18	10		2020-08-16	15	15	13	23	20	11		2020-08-16	15	16	13	22	19	11		2020-08-16	15	15	13	22	18	11		2020-08-16	15
2020-08-23	13	15	15	21	19	10		2020-08-23	13	16	14	22	19	9		2020-08-23	13	16	15	22	18	10		2020-08-23	13	14	14	23	21	10		2020-08-23	14	15	14	22	19	10		2020-08-23	13	15	14	21	18	10		2020-08-23	14
2020-08-30	14	16	14	17	16	9		2020-08-30	13	16	14	17	16	8		2020-08-30	13	16	16	18	16	9		2020-08-30	14	16	14	17	17	8		2020-08-30	13	16	15	18	16	8		2020-08-30	13	16	15	17	16	9		2020-08-30	14
2020-09-06	12	26	18	17	14	8		2020-09-06	13	26	19	16	14	7		2020-09-06	12	26	19	17	14	8		2020-09-06	12	25	18	17	14	8		2020-09-06	12	25	19	17	14	8		2020-09-06	12	25	18	16	14	8		2020-09-06	13
2020-09-13	12	26	18	14	15	9		2020-09-13	12	27	18	14	16	8		2020-09-13	12	27	19	14	15	9		2020-09-13	12	26	17	15	16	9		2020-09-13	12	26	17	15	16	8		2020-09-13	12	26	17	14	15	9		2020-09-13	12
2020-09-20	11	30	17	15	15	9		2020-09-20	12	30	17	15	15	8		2020-09-20	12	30	18	15	15	9		2020-09-20	12	29	17	15	15	9		2020-09-20	12	30	17	15	15	9		2020-09-20	12	29	17	15	15	9		2020-09-20	12
2020-09-27	14	24	14	16	14	9		2020-09-27	15	24	14	16	14	9		2020-09-27	15	25	15	17	14	9		2020-09-27	14	23	14	17	14	9		2020-09-27	14	23	14	17	13	9		2020-09-27	15	23	14	16	14	9		2020-09-27	15
2020-10-04	15	24	15	22	12	11		2020-10-04	16	26	15	23	13	10		2020-10-04	15	25	16	23	12	11		2020-10-04	15	23	14	23	13	12		2020-10-04	15	24	15	23	12	11		2020-10-04	15	24	14	22	12	11		2020-10-04	16
2020-10-11	13	28	18	30	14	15		2020-10-11	13	29	19	30	14	13		2020-10-11	13	28	19	32	14	14		2020-10-11	13	27	18	31	15	14		2020-10-11	13	28	18	30	14	14		2020-10-11	13	28	18	30	14	15		2020-10-11	13
2020-10-18	15	23	21	34	17	17		2020-10-18	15	25	22	34	17	16		2020-10-18	15	24	23	35	16	16		2020-10-18	15	23	21	34	17	16		2020-10-18	15	23	21	35	16	17		2020-10-18	15	24	22	35	16	16		2020-10-18	15
2020-10-25	16	24	39	35	20	16		2020-10-25	16	25	40	35	20	16		2020-10-25	16	24	42	37	19	16		2020-10-25	16	24	39	35	21	16		2020-10-25	16	24	40	35	19	17		2020-10-25	16	24	42	34	19	16		2020-10-25	16
2020-11-01	13	20	33	33	17	12		2020-11-01	13	21	32	34	17	11		2020-11-01	12	20	34	35	16	12		2020-11-01	13	19	31	35	19	12		2020-11-01	13	20	32	33	17	12		2020-11-01	13	19	32	33	17	12		2020-11-01	13
2020-11-08	19	19	29	33	16	12		2020-11-08	21	20	28	33	17	11		2020-11-08	20	19	30	34	16	12		2020-11-08	21	19	28	34	17	12		2020-11-08	21	19	28	33	16	11		2020-11-08	20	19	27	32	16	12		2020-11-08	21
2020-11-15	26	18	22	25	13	11		2020-11-15	27	19	22	26	14	10		2020-11-15	27	19	24	27	13	11		2020-11-15	27	18	21	26	13	11		2020-11-15	25	18	22	25	13	11		2020-11-15	27	18	22	25	13	11		2020-11-15	27
2020-11-22	20	20	21	20	11	10		2020-11-22	20	20	22	21	11	9		2020-11-22	20	19	25	21	10	10		2020-11-22	20	20	22	21	11	10		2020-11-22	20	19	22	21	10	10		2020-11-22	20	20	22	20	10	10		2020-11-22	21
2020-11-29	20	17	20	18	10	9		2020-11-29	20	17	21	18	10	8		2020-11-29	20	17	21	19	10	9		2020-11-29	20	17	20	18	10	9		2020-11-29	19	16	20	18	10	9		2020-11-29	20	17	21	18	10	9		2020-11-29	20
2020-12-06	21	19	19	15	11	11		2020-12-06	21	19	20	16	11	11		2020-12-06	21	19	21	16	11	11		2020-12-06	22	18	19	16	11	12		2020-12-06	21	18	20	16	11	11		2020-12-06	21	18	20	15	11	11		2020-12-06	21
2020-12-13	20	27	17	17	13	12		2020-12-13	20	27	17	17	13	11		2020-12-13	20	28	18	18	13	12		2020-12-13	20	27	16	19	13	12		2020-12-13	21	28	17	18	12	12		2020-12-13	21	27	16	17	13	12		2020-12-13	21
2020-12-20	21	29	16	17	13	12		2020-12-20	21	31	16	18	13	12		2020-12-20	20	30	16	18	13	13		2020-12-20	21	28	15	17	14	12		2020-12-20	21	30	16	18	13	12		2020-12-20	21	29	16	17	13	12		2020-12-20	21
2020-12-27	21	31	15	17	13	11		2020-12-27	22	31	15	17	14	10		2020-12-27	21	32	16	18	13	10		2020-12-27	21	30	15	17	14	11		2020-12-27	21	31	15	17	13	10		2020-12-27	21	30	15	17	13	10		2020-12-27	21
2021-01-03	20	34	17	18	14	12		2021-01-03	21	36	17	18	15	10		2021-01-03	20	34	19	18	14	11		2021-01-03	21	33	17	18	15	11		2021-01-03	20	35	17	18	14	11		2021-01-03	21	34	18	17	14	11		2021-01-03	20
2021-01-10	21	30	21	18	18	11		2021-01-10	22	30	21	18	19	10		2021-01-10	21	30	22	18	17	10		2021-01-10	21	30	20	18	19	10		2021-01-10	23	30	21	18	18	11		2021-01-10	21	29	22	18	17	11		2021-01-10	23
2021-01-17	20	24	19	15	19	10		2021-01-17	21	25	21	16	20	9		2021-01-17	19	25	21	16	19	10		2021-01-17	20	24	20	15	20	10		2021-01-17	21	24	20	15	20	10		2021-01-17	20	25	20	17	19	10		2021-01-17	20
2021-01-24	20	23	19	14	18	9		2021-01-24	20	24	19	14	20	8		2021-01-24	20	23	21	15	18	9		2021-01-24	19	22	19	15	20	9		2021-01-24	20	23	20	15	19	9		2021-01-24	20	23	20	15	18	9		2021-01-24	19
2021-01-31	18	20	18	14	16	8		2021-01-31	17	21	18	14	16	8		2021-01-31	18	20	19	15	15	9		2021-01-31	17	20	17	14	17	8		2021-01-31	18	22	18	14	16	8		2021-01-31	18	20	18	13	16	8		2021-01-31	18
2021-02-07	17	19	15	14	14	8		2021-02-07	17	20	16	14	14	7		2021-02-07	17	19	16	14	14	8		2021-02-07	17	17	15	14	14	8		2021-02-07	17	18	15	14	14	7		2021-02-07	17	18	15	14	14	7		2021-02-07	17
2021-02-14	15	19	14	16	12	8		2021-02-14	15	20	15	17	12	7		2021-02-14	15	20	15	18	12	8		2021-02-14	15	19	13	17	13	8		2021-02-14	15	20	14	17	12	8		2021-02-14	15	19	14	17	12	8		2021-02-14	15
2021-02-21	15	20	15	19	11	8		2021-02-21	16	21	16	20	12	8		2021-02-21	15	21	18	20	11	8		2021-02-21	16	20	15	19	12	8		2021-02-21	16	20	16	19	11	8		2021-02-21	17	19	16	19	11	8		2021-02-21	16
2021-02-28	19	20	15	20	11	8		2021-02-28	19	21	15	21	11	8		2021-02-28	17	19	16	21	10	8		2021-02-28	18	18	15	21	11	8		2021-02-28	17	19	15	20	11	7		2021-02-28	18	19	15	19	10	8		2021-02-28	18
2021-03-07	19	20	14	23	9	8		2021-03-07	19	19	14	23	10	7		2021-03-07	18	19	15	23	10	8		2021-03-07	19	18	14	22	10	8		2021-03-07	19	19	17	22	9	8		2021-03-07	20	19	14	22	10	8		2021-03-07	19
2021-03-14	17	21	18	20	10	9		2021-03-14	18	21	19	20	10	8		2021-03-14	16	21	20	21	9	9		2021-03-14	17	20	18	20	10	9		2021-03-14	17	20	19	20	10	9		2021-03-14	17	20	19	20	10	9		2021-03-14	17
2021-03-21	16	21	21	20	11	10		2021-03-21	16	22	20	21	11	9		2021-03-21	17	21	22	21	10	10		2021-03-21	16	20	21	21	11	10		2021-03-21	17	21	21	21	11	10		2021-03-21	16	20	21	20	11	10		2021-03-21	17
2021-03-28	19	17	26	21	11	11		2021-03-28	18	18	26	22	11	9		2021-03-28	18	17	29	22	10	10		2021-03-28	18	16	25	22	11	10		2021-03-28	19	17	27	22	10	10		2021-03-28	18	17	26	21	10	10		2021-03-28	18
2021-04-04	16	18	20	19	12	10		2021-04-04	17	17	20	21	12	9		2021-04-04	16	17	22	22	12	9		2021-04-04	17	17	20	21	12	9		2021-04-04	17	17	21	20	12	9		2021-04-04	17	17	21	20	12	10		2021-04-04	17
2021-04-11	14	19	20	19	11	10		2021-04-11	14	19	20	19	11	9		2021-04-11	14	19	21	20	11	10		2021-04-11	14	18	20	20	11	10		2021-04-11	14	17	20	19	11	10		2021-04-11	14	18	20	19	11	10		2021-04-11	14
2021-04-18	13	17	19	18	10	10		2021-04-18	13	18	18	18	10	9		2021-04-18	13	16	19	19	10	10		2021-04-18	13	16	17	18	11	10		2021-04-18	12	16	18	18	11	10		2021-04-18	13	16	18	18	10	10		2021-04-18	12
2021-04-25	14	20	17	18	10	10		2021-04-25	14	20	16	17	10	9		2021-04-25	14	19	18	19	10	10		2021-04-25	14	19	16	18	10	10		2021-04-25	14	20	17	18	10	9		2021-04-25	14	19	16	17	11	10		2021-04-25	14
2021-05-02	11	15	15	17	10	9		2021-05-02	11	16	15	17	10	8		2021-05-02	11	16	15	18	10	9		2021-05-02	11	15	14	17	10	9		2021-05-02	11	16	15	17	10	9		2021-05-02	11	15	15	17	10	9		2021-05-02	11
2021-05-09	11	17	15	17	10	9		2021-05-09	11	18	15	17	10	8		2021-05-09	11	17	16	18	10	9		2021-05-09	11	17	15	18	10	9		2021-05-09	11	17	15	17	10	9		2021-05-09	11	18	15	17	10	9		2021-05-09	11
2021-05-16	10	18	14	17	10	8		2021-05-16	10	19	14	17	9	8		2021-05-16	10	19	15	17	9	8		2021-05-16	10	18	13	18	9	8		2021-05-16	10	19	13	17	9	8		2021-05-16	10	18	13	16	9	8		2021-05-16	10
2021-05-23	8	17	11	13	9	8		2021-05-23	9	17	12	13	9	7		2021-05-23	8	17	12	14	9	8		2021-05-23	9	17	12	14	10	8		2021-05-23	9	17	12	14	9	8		2021-05-23	8	17	12	13	9	8		2021-05-23	8
2021-05-30	8	20	12	15	9	8		2021-05-30	8	20	13	15	10	7		2021-05-30	8	19	13	16	10	7		2021-05-30	8	19	12	16	10	7		2021-05-30	8	19	12	15	10	8		2021-05-30	8	19	12	15	10	7		2021-05-30	8
2021-06-06	7	18	10	13	11	7		2021-06-06	7	18	10	14	11	6		2021-06-06	7	18	11	14	10	7		2021-06-06	7	17	10	14	11	7		2021-06-06	7	18	11	13	11	7		2021-06-06	7	17	10	13	11	7		2021-06-06	7
2021-06-13	7	19	9	12	10	6		2021-06-13	7	20	9	12	10	6		2021-06-13	7	20	10	12	10	6		2021-06-13	7	18	9	12	10	6		2021-06-13	7	19	9	12	10	6		2021-06-13	7	19	9	11	10	7		2021-06-13	7
2021-06-20	6	20	8	11	11	6		2021-06-20	7	21	9	10	11	5		2021-06-20	6	20	9	11	11	6		2021-06-20	6	20	8	11	11	6		2021-06-20	7	20	9	11	10	6		2021-06-20	7	20	9	11	10	6		2021-06-20	7
2021-06-27	6	19	10	10	14	6		2021-06-27	6	20	9	11	15	6		2021-06-27	6	19	10	11	14	6		2021-06-27	7	19	9	11	15	6		2021-06-27	6	19	9	11	15	6		2021-06-27	7	19	9	10	14	6		2021-06-27	6
2021-07-04	7	20	12	10	17	6		2021-07-04	7	21	12	10	19	6		2021-07-04	7	20	13	10	17	6		2021-07-04	7	19	12	10	18	6		2021-07-04	7	20	12	10	17	6		2021-07-04	7	20	12	10	18	6		2021-07-04	7
2021-07-11	9	22	22	12	18	6		2021-07-11	9	24	22	13	19	6		2021-07-11	9	23	24	13	18	6		2021-07-11	8	22	22	13	19	6		2021-07-11	9	23	23	13	19	6		2021-07-11	9	23	22	13	18	6		2021-07-11	8
2021-07-18	12	23	20	17	18	6		2021-07-18	12	24	21	16	19	6		2021-07-18	11	23	22	17	19	6		2021-07-18	12	22	20	17	20	6		2021-07-18	12	23	20	16	18	6		2021-07-18	11	23	20	17	18	6		2021-07-18	12
2021-07-25	14	18	17	14	17	6		2021-07-25	15	18	17	14	18	5		2021-07-25	14	18	19	14	16	6		2021-07-25	15	17	17	14	18	6		2021-07-25	15	17	17	14	16	6		2021-07-25	15	17	17	13	16	6		2021-07-25	15
2021-08-01	20	18	16	13	14	6		2021-08-01	21	19	16	13	14	6		2021-08-01	20	18	17	13	14	6		2021-08-01	20	18	16	13	14	6		2021-08-01	21	19	16	13	14	6		2021-08-01	20	18	16	13	14	6		2021-08-01	21
2021-08-08	19	16	15	11	12	6		2021-08-08	20	16	15	12	12	6		2021-08-08	19	16	16	12	12	6		2021-08-08	21	15	15	12	13	6		2021-08-08	19	16	15	12	11	6		2021-08-08	20	15	15	11	11	6		2021-08-08	19
2021-08-15	18	16	11	11	9	6		2021-08-15	19	16	12	11	10	5		2021-08-15	19	16	12	12	9	6		2021-08-15	19	16	12	12	10	6		2021-08-15	19	15	11	11	9	6		2021-08-15	19	16	12	11	10	6		2021-08-15	19
2021-08-22	20	17	10	10	8	6		2021-08-22	20	16	10	10	8	6		2021-08-22	19	17	10	11	8	6		2021-08-22	20	16	9	11	8	6		2021-08-22	19	17	10	10	8	6		2021-08-22	21	16	10	10	8	6		2021-08-22	20
2021-08-29	19	17	8	10	7	5		2021-08-29	20	17	9	10	7	5		2021-08-29	19	16	9	10	7	5		2021-08-29	19	16	8	11	7	5		2021-08-29	19	17	8	10	7	5		2021-08-29	20	16	8	10	7	5		2021-08-29	21
2021-09-05	16	15	8	8	6	5		2021-09-05	16	16	7	9	6	5		2021-09-05	16	16	8	8	6	5		2021-09-05	16	15	7	9	7	5		2021-09-05	16	16	7	9	6	5		2021-09-05	16	15	7	8	6	5		2021-09-05	16
2021-09-12	14	14	7	8	6	5		2021-09-12	14	15	7	8	6	4		2021-09-12	14	15	7	8	6	5		2021-09-12	14	15	7	8	6	5		2021-09-12	14	14	7	8	6	5		2021-09-12	14	14	6	8	6	5		2021-09-12	14
2021-09-19	12	14	6	8	5	4		2021-09-19	13	14	6	8	5	4		2021-09-19	13	14	6	8	5	4		2021-09-19	12	14	6	8	6	4		2021-09-19	12	13	6	8	5	4		2021-09-19	12	14	6	8	5	4		2021-09-19	12
2021-09-26	12	13	6	7	5	4		2021-09-26	12	14	5	7	5	3		2021-09-26	12	13	6	7	5	4		2021-09-26	12	13	5	7	5	4		2021-09-26	11	13	6	7	5	4		2021-09-26	12	12	6	7	5	4		2021-09-26	12
2021-10-03	10	13	5	7	5	4		2021-10-03	11	14	5	7	5	4		2021-10-03	10	13	6	7	5	4		2021-10-03	10	13	5	7	5	4		2021-10-03	10	13	5	7	5	4		2021-10-03	10	13	5	7	5	4		2021-10-03	11
2021-10-10	9	14	5	7	5	4		2021-10-10	10	14	5	7	5	3		2021-10-10	9	14	6	7	5	4		2021-10-10	9	13	5	7	5	4		2021-10-10	10	13	5	7	4	4		2021-10-10	10	13	5	7	5	4		2021-10-10	10
2021-10-17	9	16	5	8	5	4		2021-10-17	9	17	5	8	5	4		2021-10-17	9	17	6	8	5	4		2021-10-17	9	16	6	8	5	4		2021-10-17	9	16	5	8	5	4		2021-10-17	9	16	5	7	5	4		2021-10-17	9
2021-10-24	9	15	5	7	4	5		2021-10-24	9	15	5	7	5	4		2021-10-24	9	15	6	7	4	4		2021-10-24	9	14	5	8	5	4		2021-10-24	9	15	5	8	5	4		2021-10-24	9	15	5	7	4	4		2021-10-24	9
2021-10-31	9	14	6	8	4	5		2021-10-31	10	14	6	9	4	5		2021-10-31	10	14	6	9	4	5		2021-10-31	9	14	6	9	4	5		2021-10-31	10	14	6	9	4	5		2021-10-31	10	14	6	8	4	5		2021-10-31	10
2021-11-07	10	15	7	10	5	7		2021-11-07	10	16	7	10	5	6		2021-11-07	10	15	8	10	5	7		2021-11-07	10	14	7	10	5	7		2021-11-07	10	15	7	10	5	7		2021-11-07	10	15	7	10	5	7		2021-11-07	10
2021-11-14	10	15	9	11	7	9		2021-11-14	11	16	9	11	7	8		2021-11-14	10	16	9	12	7	8		2021-11-14	11	15	9	12	8	9		2021-11-14	10	16	9	11	7	8		2021-11-14	10	15	9	11	7	9		2021-11-14	10
2021-11-21	10	17	14	14	11	10		2021-11-21	11	18	14	15	11	9		2021-11-21	10	17	15	15	10	10		2021-11-21	11	16	14	16	11	10		2021-11-21	10	17	14	15	10	10		2021-11-21	10	17	14	15	10	10		2021-11-21	10
2021-11-28	13	23	16	13	16	9		2021-11-28	12	22	16	14	15	9		2021-11-28	12	22	17	14	15	9		2021-11-28	12	21	16	14	15	9		2021-11-28	12	22	16	14	15	9		2021-11-28	12	21	16	13	15	9		2021-11-28	12
2021-12-05	11	24	16	12	13	8		2021-12-05	11	25	16	12	14	7		2021-12-05	11	24	17	13	13	8		2021-12-05	12	23	16	12	14	8		2021-12-05	11	24	16	12	13	8		2021-12-05	11	24	16	12	13	8		2021-12-05	11
2021-12-12	14	43	16	14	17	7		2021-12-12	14	44	16	14	17	6		2021-12-12	14	43	17	15	17	7		2021-12-12	14	42	16	15	17	7		2021-12-12	15	43	16	15	17	7		2021-12-12	14	42	16	14	17	7		2021-12-12	14
2021-12-19	25	31	18	21	26	6		2021-12-19	26	33	18	22	27	6		2021-12-19	25	32	20	23	26	7		2021-12-19	25	31	18	23	27	6		2021-12-19	25	31	17	24	26	6		2021-12-19	25	31	18	22	26	7		2021-12-19	25
2021-12-26	31	30	23	28	22	6		2021-12-26	33	31	23	30	23	5		2021-12-26	30	30	25	31	22	6		2021-12-26	31	29	22	31	23	6		2021-12-26	32	31	23	30	22	6		2021-12-26	31	30	24	29	22	6		2021-12-26	31
2022-01-02	34	24	24	29	17	7		2022-01-02	34	25	25	28	18	7		2022-01-02	34	23	26	29	17	7		2022-01-02	34	23	24	29	18	7		2022-01-02	34	24	24	30	17	7		2022-01-02	34	24	25	27	17	7		2022-01-02	34
2022-01-09	26	17	20	22	16	7		2022-01-09	27	18	19	23	16	6		2022-01-09	26	17	21	23	16	7		2022-01-09	26	17	19	24	17	7		2022-01-09	26	17	20	23	16	7		2022-01-09	27	18	18	23	16	7		2022-01-09	26
2022-01-16	25	19	19	16	12	7		2022-01-16	27	21	19	17	12	6		2022-01-16	25	20	20	17	12	7		2022-01-16	26	19	19	18	12	7		2022-01-16	26	20	19	16	12	7		2022-01-16	27	19	19	16	12	7		2022-01-16	26
2022-01-23	14	14	15	13	10	6		2022-01-23	14	14	15	13	11	6		2022-01-23	13	15	16	13	10	6		2022-01-23	14	14	14	14	11	6		2022-01-23	14	14	14	13	11	6		2022-01-23	14	14	15	13	10	6		2022-01-23	14
2022-01-30	10	13	13	12	9	6		2022-01-30	10	14	12	12	9	5		2022-01-30	10	13	14	13	8	6		2022-01-30	10	13	12	12	9	6		2022-01-30	10	13	13	12	8	6		2022-01-30	10	13	12	12	8	6		2022-01-30	10
2022-02-06	8	12	9	9	7	5		2022-02-06	9	12	9	10	7	5		2022-02-06	9	12	10	10	7	5		2022-02-06	8	11	9	10	7	5		2022-02-06	8	12	9	10	7	5		2022-02-06	9	11	9	10	7	5		2022-02-06	9
2022-02-13	7	10	7	7	6	4		2022-02-13	7	10	7	7	6	4		2022-02-13	7	10	7	8	5	4		2022-02-13	7	10	7	8	6	4		2022-02-13	7	10	7	7	5	4		2022-02-13	7	10	7	7	5	4		2022-02-13	7
2022-02-20	6	10	6	6	5	4		2022-02-20	6	10	6	6	5	4		2022-02-20	6	10	6	7	5	4		2022-02-20	6	10	6	7	5	4		2022-02-20	6	10	6	7	5	4		2022-02-20	6	10	6	7	4	4		2022-02-20	6
2022-02-27	6	8	5	6	4	4		2022-02-27	6	9	6	6	4	3		2022-02-27	6	8	6	6	4	4		2022-02-27	6	8	5	6	5	4		2022-02-27	6	8	6	6	4	4		2022-02-27	6	9	5	6	4	4		2022-02-27	6
2022-03-06	5	10	6	6	4	4		2022-03-06	6	10	5	6	4	4		2022-03-06	6	10	6	7	4	4		2022-03-06	5	9	6	6	4	4		2022-03-06	5	10	6	6	4	4		2022-03-06	5	9	6	6	4	4		2022-03-06	5
2022-03-13	5	11	6	7	4	5		2022-03-13	5	11	6	7	4	4		2022-03-13	5	11	6	7	4	5		2022-03-13	5	11	6	7	4	5		2022-03-13	6	11	6	7	4	5		2022-03-13	5	12	6	7	4	5		2022-03-13	5
2022-03-20	5	12	6	7	4	4		2022-03-20	5	13	7	7	4	4		2022-03-20	5	13	7	7	4	4		2022-03-20	5	12	6	7	4	4		2022-03-20	5	12	6	7	4	4		2022-03-20	5	12	7	7	4	4		2022-03-20	5
2022-03-27	5	12	6	7	3	4		2022-03-27	5	12	6	7	3	4		2022-03-27	5	12	7	7	3	4		2022-03-27	5	11	6	7	4	4		2022-03-27	5	12	7	7	3	4		2022-03-27	5	11	7	7	3	4		2022-03-27	5
2022-04-03	4	9	6	6	3	3		2022-04-03	5	10	6	6	3	3		2022-04-03	5	10	7	6	3	3		2022-04-03	5	9	6	6	3	3		2022-04-03	5	10	6	6	3	3		2022-04-03	5	9	6	6	3	4		2022-04-03	5
2022-04-10	5	8	6	6	3	3		2022-04-10	5	8	5	6	3	3		2022-04-10	5	8	6	6	3	3		2022-04-10	5	8	6	6	3	3		2022-04-10	5	8	6	6	3	3		2022-04-10	5	8	6	6	3	3		2022-04-10	5
2022-04-17	5	7	5	6	4	3		2022-04-17	5	7	5	6	4	3		2022-04-17	5	7	5	6	3	3		2022-04-17	5	6	5	6	4	3		2022-04-17	5	7	4	6	4	3		2022-04-17	5	7	5	6	4	3		2022-04-17	5
2022-04-24	5	6	4	5	3	2		2022-04-24	5	6	4	5	3	2		2022-04-24	5	6	4	5	3	2		2022-04-24	5	6	4	5	4	3		2022-04-24	5	6	4	5	3	3		2022-04-24	5	6	4	5	3	3		2022-04-24	5
2022-05-01	5	5	4	4	3	2		2022-05-01	5	5	4	4	3	2		2022-05-01	5	5	4	5	3	2		2022-05-01	6	5	4	5	3	2		2022-05-01	5	5	4	5	3	2		2022-05-01	5	5	4	5	3	2		2022-05-01	5
2022-05-08	6	5	3	4	3	2		2022-05-08	6	5	3	4	4	2		2022-05-08	6	5	4	4	4	2		2022-05-08	6	5	3	4	4	2		2022-05-08	6	5	3	4	3	2		2022-05-08	6	5	3	4	4	2		2022-05-08	6
2022-05-15	7	5	3	4	3	2		2022-05-15	7	5	3	4	3	2		2022-05-15	7	5	3	4	3	2		2022-05-15	7	5	3	4	3	2		2022-05-15	7	5	3	4	3	2		2022-05-15	7	5	3	4	3	2		2022-05-15	7
2022-05-22	6	4	3	3	3	2		2022-05-22	6	4	3	3	3	1		2022-05-22	6	4	3	3	2	2		2022-05-22	6	4	3	3	3	2		2022-05-22	6	4	3	3	2	2		2022-05-22	6	4	3	3	3	2		2022-05-22	6
2022-05-29	6	4	3	3	2	2		2022-05-29	6	4	3	3	2	2		2022-05-29	6	4	3	3	2	2		2022-05-29	6	4	3	3	3	2		2022-05-29	6	4	3	3	2	2		2022-05-29	6	4	3	3	2	2		2022-05-29	6
2022-06-05	6	5	3	3	2	2		2022-06-05	6	5	3	3	2	2		2022-06-05	6	5	3	3	2	2		2022-06-05	6	5	3	3	3	2		2022-06-05	6	5	3	3	2	2		2022-06-05	6	5	3	3	2	2		2022-06-05	6
2022-06-12	5	5	4	4	3	2		2022-06-12	6	5	3	4	3	2		2022-06-12	5	5	4	4	3	2		2022-06-12	6	5	4	4	3	2		2022-06-12	6	5	4	4	3	2		2022-06-12	6	5	4	4	3	2		2022-06-12	5
2022-06-19	6	6	4	5	3	2		2022-06-19	6	6	4	5	3	2		2022-06-19	6	6	5	5	3	2		2022-06-19	6	6	4	5	3	2		2022-06-19	6	6	5	5	3	2		2022-06-19	6	6	5	5	3	2		2022-06-19	6
2022-06-26	6	7	6	6	4	2		2022-06-26	6	7	6	6	4	2		2022-06-26	6	7	7	6	4	2		2022-06-26	6	6	6	6	4	2		2022-06-26	6	7	6	6	4	2		2022-06-26	6	6	6	6	4	3		2022-06-26	6
2022-07-03	6	8	7	7	4	3		2022-07-03	6	8	7	7	4	2		2022-07-03	6	7	7	7	4	2		2022-07-03	7	7	7	7	4	2		2022-07-03	6	8	7	7	4	3		2022-07-03	6	7	7	7	4	2		2022-07-03	6
2022-07-10	7	7	6	7	3	2		2022-07-10	7	7	6	8	3	2		2022-07-10	7	7	6	7	3	2		2022-07-10	7	7	6	7	3	3		2022-07-10	7	7	6	8	3	2		2022-07-10	7	7	6	7	4	2		2022-07-10	7
2022-07-17	7	5	4	6	3	2		2022-07-17	7	5	5	6	3	2		2022-07-17	7	5	5	6	2	2		2022-07-17	7	5	4	6	3	2		2022-07-17	7	5	4	6	2	2		2022-07-17	7	5	4	6	2	2		2022-07-17	7
2022-07-24	6	4	4	5	2	2		2022-07-24	6	5	4	5	2	2		2022-07-24	6	5	4	5	2	2		2022-07-24	6	5	4	5	2	2		2022-07-24	6	5	4	5	2	2		2022-07-24	6	5	4	5	2	2		2022-07-24	6
2022-07-31	5	4	3	4	2	2		2022-07-31	5	4	3	4	2	2		2022-07-31	5	4	3	4	2	2		2022-07-31	5	4	3	4	2	2		2022-07-31	5	4	3	4	2	2		2022-07-31	6	4	3	4	2	2		2022-07-31	5
2022-08-07	5	3	2	3	1	2		2022-08-07	5	3	2	3	2	1		2022-08-07	5	3	2	3	2	2		2022-08-07	5	3	2	4	2	2		2022-08-07	5	3	2	3	1	2		2022-08-07	5	3	2	3	1	1		2022-08-07	5
2022-08-14	5	3	2	3	1	1		2022-08-14	5	3	2	3	1	1		2022-08-14	5	3	2	3	1	1		2022-08-14	5	3	2	3	1	1		2022-08-14	5	3	2	3	1	1		2022-08-14	5	3	2	3	1	1		2022-08-14	5
2022-08-21	4	3	2	3	1	1		2022-08-21	5	3	2	3	1	1		2022-08-21	5	3	2	3	1	1		2022-08-21	5	3	2	3	1	1		2022-08-21	4	3	2	3	1	1		2022-08-21	4	3	2	3	1	1		2022-08-21	5
2022-08-28	4	3	2	3	1	1		2022-08-28	5	3	2	3	1	1		2022-08-28	5	3	2	3	1	1		2022-08-28	4	3	2	3	1	1		2022-08-28	4	3	2	3	1	1		2022-08-28	5	3	2	3	1	1		2022-08-28	4
2022-09-04	4	3	2	2	1	1		2022-09-04	4	3	2	2	1	1		2022-09-04	4	3	2	2	1	1		2022-09-04	4	3	2	2	1	1		2022-09-04	4	3	2	2	1	1		2022-09-04	4	3	2	2	1	1		2022-09-04	4
2022-09-11	4	4	2	2	1	1		2022-09-11	4	4	2	2	1	1		2022-09-11	4	4	2	2	1	1		2022-09-11	4	3	2	2	1	1		2022-09-11	4	4	2	2	1	1		2022-09-11	4	4	2	2	1	1		2022-09-11	4
2022-09-18	4	4	2	2	1	1		2022-09-18	4	4	2	2	1	1		2022-09-18	4	4	3	2	1	1		2022-09-18	4	4	2	2	1	1		2022-09-18	4	4	2	2	1	1		2022-09-18	4	4	2	2	1	1		2022-09-18	4
2022-09-25	3	4	3	3	1	1		2022-09-25	3	5	3	3	1	1		2022-09-25	3	5	3	3	1	1		2022-09-25	3	4	2	3	1	1		2022-09-25	3	5	3	3	1	1		2022-09-25	3	4	3	3	1	1		2022-09-25	3
2022-10-02	3	5	3	3	1	2		2022-10-02	3	5	3	3	1	2		2022-10-02	3	5	3	4	1	2		2022-10-02	3	4	3	4	1	2		2022-10-02	3	5	3	3	1	2		2022-10-02	3	5	3	3	1	2		2022-10-02	3
2022-10-09	3	5	3	3	1	2		2022-10-09	3	5	3	3	1	2		2022-10-09	3	5	3	3	1	2		2022-10-09	3	5	3	3	1	2		2022-10-09	3	5	3	3	1	2		2022-10-09	3	5	3	3	1	2		2022-10-09	3
2022-10-16	3	4	3	3	1	2		2022-10-16	3	4	3	3	1	2		2022-10-16	3	4	3	3	1	2		2022-10-16	3	4	3	3	1	2		2022-10-16	3	4	3	3	1	2		2022-10-16	3	4	3	3	1	2		2022-10-16	3
2022-10-23	3	3	2	3	1	2		2022-10-23	3	4	2	3	1	2		2022-10-23	3	3	2	3	1	2		2022-10-23	3	3	2	3	1	2		2022-10-23	3	3	2	3	1	2		2022-10-23	3	3	2	3	1	2		2022-10-23	3
2022-10-30	3	3	2	2	1	1		2022-10-30	3	3	2	2	1	1		2022-10-30	3	3	2	3	1	1		2022-10-30	3	3	2	2	1	1		2022-10-30	3	3	2	2	1	1		2022-10-30	3	3	2	2	1	1		2022-10-30	3
2022-11-06	3	2	2	2	1	1		2022-11-06	3	3	2	2	1	1		2022-11-06	3	2	2	2	1	1		2022-11-06	3	2	2	2	1	1		2022-11-06	3	2	2	2	1	1		2022-11-06	3	2	2	2	1	1		2022-11-06	3
[truncated: 26 more columns]
