# Supplementary material for: Public interest trends for Covid-19 and alignment with the disease trajectory: A time-series analysis of national-level data
Source: PLOS Digit Health. 2023 Jun 9;2(6):e0000271. doi: 10.1371/journal.pdig.0000271 (PMC10255932; doi:10.1371/journal.pdig.0000271)
Supplement: S2 Data — (R) [file pdig.0000271.s003.R]

library("dtw")
# test ->  relative popularity series; case -> (scaled) weekly incident case series; death -> (scaled) weekly mortality series; si -> (average) weekly stringency index

#1 US, analysis
test<-c(4,11,6,5,4,14,27,68,100,82,77,68,54,46,29,27,25,22,20,15,16,19,24,25,28,28,23,21,19,16,15,13,14,12,12,11,14,15,13,15,16,13,19,26,20,20,21,20,21,21,20,21,20,20,18,17,15,15,19,19,17,16,19,16,14,13,14,11,11,10,8,8,7,7,6,6,7,9,12,14,20,19,18,20,19,16,14,12,12,10,9,9,9,9,10,10,10,13,11,14,25,31,34,26,25,14,10,8,7,6,6,5,5,5,5,4,5,5,5,5,6,7,6,6,6,5,6,6,6,7,7,6,5,5,5,4,4,4,4,4,3,3,3,3,3,3,3)	
death<-c(0,0,0,0,0,0,0,0.004284,0.085686,0.209931,2.28354,12.7244,41.3136,64.1703,65.5799,63.6177,56.1715,51.4845,41.5321,35.2299,27.6381,24.4377,21.2373,17.6728,16.5631,15.7363,23.3152,23.8465,27.9508,33.4262,31.6353,30.4271,25.9029,26.7555,24.8704,21.7557,22.6383,22.9296,21.0488,21.9099,22.1413,25.1574,26.2842,31.9267,35.7054,48.237,47.363,68.9902,75.1467,81.6675,69.2687,80.2493,98.132,100,92.5496,94.1819,89.602,73.87,56.54,59.2391,49.7451,36.2581,31.1983,28.7391,24.2449,29.4203,21.8071,21.3958,20.9545,19.8406,17.2186,16.3489,18.9623,14.0739,10.2909,8.75284,8.97562,6.97485,7.13337,8.11876,8.26443,11.5805,15.145,20.2733,31.3397,39.7027,48.1085,51.1161,60.7729,62.9193,58.982,50.1649,50.332,49.9679,40.1954,36.8193,36.6008,34.7115,24.8404,52.1571,38.8501,39.7541,44.3897,40.838,53.4896,62.3195,65.7084,75.4038,75.1553,71.0295,66.6424,52.2643,42.7103,38.743,29.6817,23.1224,20.3162,16.6402,13.3285,11.1992,10.1195,15.4021,8.02022,10.6722,11.2206,8.58147,11.8204,9.51116,10.2952,9.23268,12.8229,12.8615,13.517,12.8615,15.3764,14.4253,17.6513,12.6687,15.522,11.9532,13.3285,12.7929,13.6241,12.4416,10.6336,11.5248,10.8564,9.80249)

case<-c(0,0,0.000071,0.000053,0.000071,0.000035,0.000035,0.000284,0.008633,0.047739,0.56252,1.92517,3.7149,3.87221,3.49753,3.66143,3.37982,3.01472,2.76592,2.74238,2.5536,2.64322,2.6586,3.36413,4.91648,6.16198,7.28106,8.01525,8.13149,7.55973,7.02178,6.59766,5.30214,5.19015,4.99422,4.53739,5.1681,5.05022,5.34945,6.16815,6.9794,8.74106,10.4533,14.5062,18.5754,21.4865,20.8386,24.941,27.0432,27.4525,23.3175,27.7816,30.8479,27.0878,21.0331,18.2493,14.6831,11.3253,8.17017,8.49825,7.33683,6.68695,6.79477,7.84808,8.00208,8.67442,8.42158,7.16943,6.12241,5.06521,4.10626,3.13715,2.46373,1.78323,1.73847,1.42908,1.53218,1.60706,2.5089,4.10729,6.59807,10.1187,13.6334,16.3781,18.5266,19.4293,20.6488,18.1936,18.0509,14.964,13.2964,11.7336,10.3121,8.86426,9.20505,9.24034,10.0015,11.6125,9.03187,15.2467,14.6973,16.83,25.9869,52.9597,91.6825,100,87.5275,63.4401,35.3062,21.896,12.2707,8.14727,5.7322,4.33258,3.82543,3.73824,3.39923,4.40982,4.11638,6.19412,6.80072,9.02074,10.7244,14.0407,12.5554,13.8663,13.054,12.9664,12.6184,14.2078,13.2775,16.8643,15.1696,16.4437,13.8729,14.2677,10.6278,11.7141,9.76065,8.81686,7.20629,7.16622,5.75904,5.31692,4.45265,4.61914,4.53138,5.1154)

si<-c(0,0,0,0.794286,5.56,5.56,5.56,5.95571,16.4014,28.5043,63.1614,72.69,72.69,72.69,72.69,72.69,72.69,72.69,72.69,72.69,72.69,72.69,72.69,68.98,68.98,68.98,68.98,68.98,67.13,67.13,67.13,67.13,67.13,67.13,67.13,65.8071,62.5,62.5,62.5,62.5,65.6714,66.2,62.5,62.5,65.28,75.46,75.46,72.8171,71.76,71.76,71.76,71.76,71.76,71.76,71.76,71.76,69.1171,68.06,68.06,68.06,65.94,64.35,64.35,59.5929,56.02,56.02,56.02,56.02,56.02,55.7557,56.5443,56.8086,56.02,56.02,56.02,58.9129,58.8671,58.83,51.92,46.7343,46.7086,46.6814,46.6543,50.1314,53.7029,56.1529,53.6243,52.4271,52.3771,52.3314,52.2943,52.2586,52.2286,52.2029,52.1786,52.1557,49.91,51.3029,52.4671,49.53,48.5614,48.4943,48.4486,49.68,47.6129,47.5443,46.22,45.6486,45.5829,45.5271,45.48,45.4414,35.7171,34.6429,37.2743,38.31,32.2914,29.8671,29.8443,28.7671,27.9543,27.9329,26.9229,26.5129,26.4943,27.2771,32.0257,32.0143,32.0029,31.9943,31.4657,30.7657,30.7557,30.7443,32.32,32.5743,26.6129,24.2214,24.2157,25.4829,25.9743,25.9543,25.9343,25.9143,25.8943,25.8743,25.8543,3.69286)	
	 
#	US, popularity-mortality timeseries comparison

align <- dtw(test, death,dist.method="Canberra", step.pattern=asymmetric, window.type=sakoeChibaWindow, window.size=8, keep = T)
dtwPlotTwoWay(align,xlab="time (weeks)",ylab="popularity-mortality query", main="US")
readline(prompt="Press [enter] to proceed")

#  US, popularity-incidence timeseries comparison

align <- dtw(test, case,dist.method="Canberra", step.pattern=asymmetric, window.type=sakoeChibaWindow, window.size=8, keep = T)
dtwPlotTwoWay(align,xlab="time (weeks)",ylab="popularity-incidence query", main="US")
readline(prompt="Press [enter] to proceed")

# US, popularity-stringency index timeseries comparison

align <- dtw(test, si,dist.method="Canberra", step.pattern=asymmetric, window.type=sakoeChibaWindow, window.size=8, keep = T)
dtwPlotTwoWay(align,xlab="time (weeks)",ylab="popularity-stringency index query", main="US")
readline(prompt="Press [enter] to proceed")

print("US, series comparison")
align <- dtw(test, death,dist.method="Canberra", step.pattern=asymmetric, window.type=sakoeChibaWindow, window.size=8, keep = T)
align$distance
align$normalizedDistance
S=1-align$normalizedDistance
cat(S,"  popularity-mortality Similarity Index\n")
align <- dtw(test, case,dist.method="Canberra", step.pattern=asymmetric,window.type=sakoeChibaWindow, window.size=8, keep = T)
align$distance
align$normalizedDistance
S=1-align$normalizedDistance
cat(S, "  popularity-incidence Similarity Index\n")
align <- dtw(test, si,dist.method="Canberra", step.pattern=asymmetric,window.type=sakoeChibaWindow, window.size=8, keep = T)
align$distance
align$normalizedDistance
S=1-align$normalizedDistance
cat(S, "  popularity-stringency index Similarity Index\n")
readline(prompt="Press [enter] to proceed")


#2 UK, analysis
test<-c(2,9,6,7,4,16,30,69,100,84,61,61,51,40,33,30,29,25,22,21,19,19,20,20,20,17,15,19,18,16,16,15,16,26,26,30,24,24,28,23,24,20,19,18,20,17,19,27,29,31,34,30,24,23,20,19,19,20,20,20,21,21,17,18,19,17,20,15,17,18,17,20,18,19,20,19,20,22,23,18,18,16,16,17,17,15,14,14,13,13,14,16,15,14,15,15,17,23,24,43,31,30,24,17,19,14,13,12,10,10,8,10,11,12,12,9,8,7,6,5,5,5,4,4,5,5,6,7,8,7,5,4,4,3,3,3,3,3,4,4,4,5,5,4,3,3,2)
	
death<-c(0,0,0,0.02109,0,0,0.010545,0,0.084361,1.01234,7.4449,29.3789,72.7723,98.7135,91.3951,75.957,57.1233,44.0578,31.6883,24.6652,19.1606,13.8775,10.0917,7.13909,6.45365,4.39734,3.36391,2.50975,2.17231,1.65559,1.57123,1.56069,1.0967,0.959612,1.00179,1.40251,2.22503,3.20574,4.66097,7.27618,10.851,16.6192,23.3998,28.5775,32.7744,35.7587,35.9696,33.2173,35.2315,39.5339,47.8857,57.6716,76.5159,98.2284,100,85.1102,65.2114,49.7627,37.3405,25.0237,17.0937,11.8528,8.5416,5.6944,4.31298,3.36391,2.82611,2.18285,1.4236,1.25488,1.07561,0.769799,0.885796,0.87525,0.959612,1.25488,1.39196,1.99304,2.89993,4.02826,5.55731,6.54856,6.88601,6.92819,8.34124,9.3114,10.1234,11.3993,11.3466,10.387,9.29031,8.9845,10.5979,11.5048,13.1498,12.728,11.3361,10.5557,9.9652,10.0496,9.56448,9.02668,9.1005,11.5997,15.4065,17.9268,16.5665,14.816,11.2939,10.2921,9.6383,8.5416,8.05652,8.57324,11.0303,12.0426,13.888,12.7386,13.5295,11.2412,8.84741,6.98091,5.58895,4.2708,3.12138,2.80502,2.74175,3.21628,4.40789,5.51513,7.58199,9.48012,10.735,7.87725,6.54856,6.68565,4.98787,3.55373,3.68027,3.02647,3.06865,3.2901,4.69261,6.47474,7.02309,3.52209)

case<-c(0,0,0,0.000161,0.000968,0.000323,0.000807,0.005323,0.031296,0.208906,0.585663,1.5618,2.50816,2.58858,2.61367,2.61657,2.47913,1.78901,1.55567,1.27021,0.844094,0.652529,0.578243,0.515248,0.396115,0.218827,0.337718,0.418538,0.373773,0.424184,0.495245,0.617765,0.577355,0.711814,1.02316,1.72223,2.0772,3.28378,5.48552,8.1254,9.57363,12.211,12.9953,12.6714,14.3012,11.5122,8.49192,8.54297,10.176,15.3852,20.0193,29.5561,33.6807,26.102,20.286,13.6888,10.365,7.45271,6.24549,4.92381,3.38493,3.21974,3.07673,2.94074,2.12504,1.2298,1.45549,1.3762,1.23561,1.18238,1.28385,1.1393,1.73562,2.64851,3.94591,5.18047,8.25897,13.7926,17.5684,25.2215,21.2917,14.7408,15.2199,15.9765,18.186,19.2385,19.8988,20.0155,16.4116,18.9132,19.0718,20.4572,23.783,26.1745,22.9035,19.7033,20.9059,22.9388,24.3124,25.6071,28.644,43.7067,62.1646,88.991,100,59.8559,51.7836,49.1401,39.3157,40.6144,24.9699,15.1906,25.3604,33.1753,45.4332,48.1824,42.4064,26.8558,15.9549,14.9677,8.47998,6.10538,5.33743,4.71902,3.46171,2.27433,6.16709,7.27147,9.70518,11.9567,11.5286,15.3988,11.1036,7.41367,5.19604,4.18837,3.2232,2.58818,2.33241,2.63972,2.48316,2.9559,4.10553,5.0348,5.12344,4.57569,3.46534,2.54495)

si<-c(0,0,0,4.76143,11.11,11.11,11.11,11.11,11.11,11.9029,35.45,79.4314,79.63,79.63,79.63,79.63,79.63,79.63,73.1514,71.3,70.5029,67.59,73.15,71.3,71.3,70.9029,64.35,64.35,64.35,65.9386,69.91,67.79,66.2,66.2,64.6143,64.35,65.74,66.7971,67.59,67.59,60.19,69.9729,75,73.8086,65.0757,66.0014,67.59,65.4757,67.0614,74.2071,77.8429,79.63,86.77,87.96,87.96,87.96,87.96,87.96,87.96,86.11,86.11,81.8814,78.7,76.32,70.37,70.37,61.11,61.11,61.11,59.72,59.72,62.5,62.5,59.3257,51.39,51.39,51.39,51.39,51.39,51.39,43.98,43.98,43.98,43.98,43.98,43.98,43.98,42.7886,41.2,41.2,40.9386,40.5814,43.6543,43.6414,43.63,43.62,43.6071,43.5971,43.5871,43.5743,43.5586,41.5557,41.5343,43.5029,40.4957,40.1971,39.0314,37.3929,36.8043,36.4557,30.0514,29.0529,23.15,23.15,21.9586,20.37,20.37,20.37,20.37,11.3743,11.11,11.11,11.11,11.11,11.11,11.11,11.11,11.11,11.11,11.11,11.11,11.11,11.11,11.11,11.11,11.11,7.93857,5.56,5.56,5.56,5.56,5.56,5.56,3.97143)	
	 
#	UK, popularity-mortality timeseries comparison

align <- dtw(test, death,dist.method="Canberra", step.pattern=asymmetric,window.type=sakoeChibaWindow, window.size=8, keep = T)
dtwPlotTwoWay(align,xlab="time (weeks)",ylab="popularity-mortality query", main="UK")
readline(prompt="Press [enter] to proceed")

#  UK, popularity-incidence timeseries comparison

align <- dtw(test, case,dist.method="Canberra", step.pattern=asymmetric,window.type=sakoeChibaWindow, window.size=8, keep = T)
dtwPlotTwoWay(align,xlab="time (weeks)",ylab="popularity-incidence query", main="UK")
readline(prompt="Press [enter] to proceed")

# UK popularity-stringency index timeseries comparison

align <- dtw(test, si,dist.method="Canberra", step.pattern=asymmetric,window.type=sakoeChibaWindow, window.size=8, keep = T)
dtwPlotTwoWay(align,xlab="time (weeks)",ylab="popularity-stringency index query", main="UK")
readline(prompt="Press [enter] to proceed")

print("UK, series comparison")
align <- dtw(test, death,dist.method="Canberra", step.pattern=asymmetric,window.type=sakoeChibaWindow, window.size=8, keep = T)
align$distance
align$normalizedDistance
S=1-align$normalizedDistance
cat(S,"  popularity-mortality Similarity Index\n")
align <- dtw(test, case,dist.method="Canberra", step.pattern=asymmetric,window.type=sakoeChibaWindow, window.size=8, keep = T)
align$distance
align$normalizedDistance
S=1-align$normalizedDistance
cat(S, "  popularity-incidence Similarity Index\n")
align <- dtw(test, si,dist.method="Canberra", step.pattern=asymmetric,window.type=sakoeChibaWindow, window.size=8, keep = T)
align$distance
align$normalizedDistance
S=1-align$normalizedDistance
cat(S, "  popularity-stringency index Similarity Index\n")
readline(prompt="Press [enter] to proceed")


#3 France, analysis
test<-c(4,8,5,5,3,25,41,70,100,64,53,53,48,35,33,26,25,20,16,13,11,12,12,11,12,14,14,13,12,13,14,15,14,18,18,17,14,15,18,21,39,33,29,22,21,20,19,17,16,15,17,21,19,19,18,15,14,15,15,14,18,21,26,20,20,19,17,15,15,14,11,12,10,9,8,10,12,22,20,17,16,15,11,10,8,8,7,6,6,5,5,5,5,6,7,9,14,16,16,16,18,23,24,20,19,15,13,9,7,6,5,6,6,6,6,6,6,5,4,4,3,3,3,3,3,4,4,6,7,6,4,4,3,2,2,2,2,2,2,2,3,3,3,3,2,2,2)
	
death<-c(0,0,0,0,0,0.015835,0,0.015835,0.2692,1.14014,9.26366,30.5938,86.6667,100,83.8955,49.6595,32.7474,23.5154,27.3951,8.80443,6.85669,5.58987,4.00633,3.68963,2.16944,1.82106,1.85273,2.31196,0.807601,1.14014,0.965954,1.36184,1.63104,1.53603,1.85273,3.40459,5.84323,6.9517,7.68013,7.91766,11.8606,18.7015,38.0048,54.7427,65.0673,66.2233,56.9279,44.8139,43.6421,41.7736,34.7902,36.2787,42.9612,40.1108,43.8005,47.6326,46.0491,45.1148,39.0499,34.0143,33.9826,29.3903,29.2795,36.7063,32.5416,33.2542,31.4014,33.65,31.0689,24.9089,19.3824,15.5344,12.7633,9.54869,6.27078,5.51069,3.65796,3.08789,2.61283,2.32779,2.39113,4.2597,5.38401,7.39509,12.3674,11.4648,10.7522,10.3088,8.06017,6.44497,5.28899,4.41805,3.29375,3.2304,3.34125,3.7688,3.67379,5.03563,7.07838,10.1663,14.2359,16.8171,18.1948,20.6176,23.7055,23.9588,26.5875,30.958,30.4513,36.4212,28.361,24.3864,18.0523,13.175,13.08,11.7023,13.2067,12.3832,13.7609,14.2993,14.2835,12.0665,8.72526,8.07601,5.46318,5.38401,4.41805,4.59224,4.40222,4.24386,6.84086,6.28662,14.8219,10.0238,8.77276,8.34521,6.92003,5.63737,5.25732,4.41805,3.2304,3.40459,3.56295,4.90895,6.23911,8.2502,7.83848,7.04671)

case<-c(0,0,0.000119,0.000119,0.000198,0.00004,0,0.004679,0.039455,0.134981,0.484172,0.932338,0.990946,2.53978,1.71149,0.477113,0.385196,0.311757,0.130818,0.118763,0.266275,0.248232,0.138907,0.143665,0.121895,0.139779,0.147472,0.149613,0.231657,0.288838,0.400344,0.812465,0.96985,1.3989,1.85103,2.23298,2.8417,3.38678,3.20259,4.60839,6.42893,7.75452,12.729,16.6659,7.71554,6.26826,3.11813,2.93806,3.34919,3.83174,3.42517,3.80882,5.05727,5.06814,5.6675,5.69419,5.5489,5.09066,5.55223,5.98858,5.88267,6.64255,8.36745,10.4325,10.9826,9.36795,9.15521,8.2701,6.11603,4.95172,3.99622,2.96558,2.5148,1.82007,1.11149,0.663803,0.506219,0.643897,1.05059,2.18678,5.00711,6.06757,6.29372,6.58826,5.90261,4.88236,3.72602,2.72905,1.99787,1.54959,1.30084,1.16943,1.29307,1.46033,1.62743,2.00763,2.78353,5.04966,8.12401,11.7854,13.5496,14.5602,19.44,44.9938,73.8441,81.8569,100,93.8242,67.4231,37.7124,22.9239,15.9636,14.5946,17.9835,24.8359,35.3895,38.4162,37.6613,32.6695,21.1317,15.004,10.9252,8.97466,8.1419,4.76249,6.43135,4.43709,13.172,17.2238,27.5718,35.9592,22.2558,29.2408,14.8025,9.43659,6.63791,5.0861,5.03332,4.66054,4.67703,7.05408,9.02407,12.0394,14.8759,15.6598,14.4088,9.75037,5.93322)

si<-c(0,0,2.38286,5.56,5.56,5.56,5.56,18.6514,43.98,45.5686,83.5286,87.96,87.96,87.96,87.96,87.96,87.96,87.96,76.85,76.85,75.2643,72.6171,72.22,72.22,51.85,51.85,50.2643,46.3,46.3,46.3,46.3,47.0929,48.15,48.15,48.0157,48.61,48.61,47.8186,49.54,47.9514,45.5686,49.54,62.0371,78.7,78.7,78.7,77.6429,75,75,65.4771,63.89,63.89,63.89,63.89,63.89,63.89,63.89,60.19,60.19,64.5529,66.0071,65.61,65.61,69.5771,68.52,74.4714,75,75,75,63.89,63.89,57.2757,54.63,54.63,54.2157,52.9143,46.4557,45.3429,44.04,42.5414,38.45,36.8014,36.4514,46.7814,45.6457,44.35,44.3371,43.9329,43.29,42.7871,42.39,42.0814,41.8271,41.62,41.4429,41.2971,41.1314,40.9586,40.76,41.0514,43.61,44.3614,44.0286,43.8014,48.2171,47.9929,47.8257,44.8129,44.6314,44.46,34.1129,29.9143,29.8371,29.7943,18.83,18.83,18.8229,18.82,18.82,18.82,18.82,18.82,18.8171,18.81,18.81,18.81,18.81,18.81,18.81,18.81,18.81,18.8014,18.8,18.8,11.11,11.11,11.11,11.11,11.11,11.11,11.11,11.11,11.11,11.11,11.11,1.58714)	
	 
#	France, popularity-mortality timeseries comparison

align <- dtw(test, death,dist.method="Canberra", step.pattern=asymmetric,window.type=sakoeChibaWindow, window.size=8, keep = T)
dtwPlotTwoWay(align,xlab="time (weeks)",ylab="popularity-mortality query", main="France")
readline(prompt="Press [enter] to proceed")

#  France, popularity-incidence timeseries comparison

align <- dtw(test, case,dist.method="Canberra", step.pattern=asymmetric,window.type=sakoeChibaWindow, window.size=8, keep = T)
dtwPlotTwoWay(align,xlab="time (weeks)",ylab="popularity-incidence query", main="France")
readline(prompt="Press [enter] to proceed")

# France, popularity-stringency index timeseries comparison

align <- dtw(test, si,dist.method="Canberra", step.pattern=asymmetric,window.type=sakoeChibaWindow, window.size=8, keep = T)
dtwPlotTwoWay(align,xlab="time (weeks)",ylab="popularity-stringency index query", main="France")
readline(prompt="Press [enter] to proceed")

print("France, series comparison")
align <- dtw(test, death,dist.method="Canberra", step.pattern=asymmetric,window.type=sakoeChibaWindow, window.size=8, keep = T)
align$distance
align$normalizedDistance
S=1-align$normalizedDistance
cat(S,"  popularity-mortality Similarity Index\n")
align <- dtw(test, case,dist.method="Canberra", step.pattern=asymmetric,window.type=sakoeChibaWindow, window.size=8, keep = T)
align$distance
align$normalizedDistance
S=1-align$normalizedDistance
cat(S, "  popularity-incidence Similarity Index\n")
align <- dtw(test, si,dist.method="Canberra", step.pattern=asymmetric,window.type=sakoeChibaWindow, window.size=8, keep = T)
align$distance
align$normalizedDistance
S=1-align$normalizedDistance
cat(S, "  popularity-stringency index Similarity Index\n")
readline(prompt="Press [enter] to proceed")


#4 Italy, analysis
test<-c(1,12,6,5,21,81,66,100,81,65,49,48,41,34,33,30,28,23,19,17,16,14,15,13,13,13,13,15,14,19,22,21,17,17,14,15,16,22,30,34,35,33,33,25,20,18,15,17,17,17,18,18,15,14,14,14,16,19,20,23,20,20,21,19,19,18,18,17,17,17,13,15,13,12,11,10,10,12,17,14,13,11,11,10,10,8,8,8,7,7,7,8,7,8,10,11,14,13,12,14,21,28,29,22,16,13,12,9,7,6,6,6,7,7,7,6,6,6,5,4,4,4,3,3,3,4,5,6,7,7,6,5,4,3,3,3,3,2,2,2,3,3,3,3,3,2,2)
	
death<-c(0,0,0,0,0,0,0.056572,0.584575,6.26061,27.211,69.1495,100,96.3228,75.6553,70.9221,56.27,42.2402,31.6048,25.4196,16.5378,11.8801,9.12691,8.41033,5.44975,2.54573,2.31944,1.75372,1.71601,1.16915,0.886291,0.96172,3.60173,0.773147,0.75429,1.20686,1.30115,1.82915,2.41373,2.84744,3.39431,7.10918,14.9915,28.0596,48.4254,72.3176,86.6302,95.8137,97.5674,83.7639,80.6902,58.9478,64.2467,64.5484,64.5295,61.9272,57.6089,51.9894,43.4471,40.3734,37.3562,39.3362,44.5031,52.7437,56.402,58.4009,60.7958,50.4054,43.5791,36.5642,31.2276,24.9481,20.1584,15.4818,8.99491,9.03262,5.05374,3.80916,3.33773,2.37601,1.73487,1.54629,2.24401,2.8663,3.99774,6.01546,6.44918,7.95776,7.61833,7.37318,7.29776,6.29832,5.09146,4.52574,5.37432,5.16689,5.48746,7.24118,7.58061,9.37205,9.82463,11.9932,15.2744,18.2915,19.5173,26.2493,38.9591,45.6157,49.5191,49.4437,42.3157,37.2242,29.6247,25.0236,18.499,17.2921,18.8007,18.895,18.1784,17.707,18.8761,17.4241,16.5378,14.2372,13.3509,11.6349,7.16576,8.3349,6.22289,7.18461,8.35376,10.5789,15.4441,17.9144,22.8361,19.8001,17.4241,12.4835,11.7858,9.14577,7.65604,6.41147,5.69489,5.09146,6.95833,8.84405,11.4275,9.56063,6.31718)

case<-c(0,0,0,0.000157,0.000079,0,0.011969,0.121183,0.447331,1.3679,2.708,3.03557,2.46139,2.1587,1.78027,1.4727,1.02695,0.657729,0.501191,0.348274,0.24717,0.157562,0.156775,0.130554,0.142601,0.102443,0.114175,0.108112,0.132601,0.153704,0.196539,0.263706,0.427567,0.698675,0.741431,0.796787,0.819149,0.92238,1.21727,2.33241,4.66867,8.78292,14.4533,17.7774,19.1677,18.1373,13.8829,11.3152,9.04222,8.62008,7.44195,8.48441,9.53128,8.25102,6.73525,6.78903,6.59115,6.70414,6.87942,9.13553,11.1987,12.2566,12.0659,12.2586,10.7252,7.99621,7.89913,7.28699,6.46374,5.23222,3.77267,2.60328,1.87563,1.29333,0.979861,0.638122,0.401031,0.413236,0.626705,1.2742,2.35886,2.98691,3.23384,3.48448,3.46022,3.59322,3.24368,2.75383,2.33847,1.90578,1.71027,1.43955,1.38451,1.83358,2.42367,2.84116,4.09567,5.16758,6.46705,7.97369,9.16828,12.8851,20.3278,53.6044,87.3137,100,95.8099,78.8839,54.8239,38.1062,28.6856,23.196,20.5952,27.3308,38.4681,39.6055,37.882,35.1371,33.0746,33.384,29.0347,23.1663,20.3842,14.9356,11.1282,9.22033,11.6067,17.7787,27.9597,42.0976,52.8065,55.6198,40.4894,29.9187,21.5281,14.6541,11.885,12.2869,10.375,8.57678,8.96269,11.2278,17.7677,22.5582,22.3821,19.5352,14.4056,8.73938)

si<-c(0,0,0,8.33143,19.44,19.44,29.5614,64.35,72.9529,80.8886,83.6014,85.19,85.19,88.3586,93.52,93.52,93.52,75,76.0571,67.59,67.59,67.59,67.59,67.59,67.59,67.59,67.59,67.59,67.59,64.1529,64.81,64.81,68.52,68.52,68.52,66.67,66.67,62.96,61.9029,63.4929,65.2114,70.1071,78.7,80.29,82.41,82.41,82.41,81.6171,80.56,80.56,81.6171,80.82,80.29,75.2614,74.07,74.07,74.07,74.07,77.78,77.78,78.3086,79.63,79.63,79.63,80.6871,78.9657,78.7,78.7,75.1357,73.15,69.44,69.44,69.3157,71.3,71.3,71.3,69.91,56.41,46.1857,66.2071,74.1314,66.0229,51.35,49.8771,49.5743,49.2043,52.5757,52.9386,52.3343,51.7914,51.3643,50.6657,49.9543,48.8414,50.2229,50.0486,49.8857,49.77,49.6914,49.6186,49.5471,49.47,51.7843,53.51,53.4186,53.2757,52.9729,52.3829,52.1614,50.0357,47.3071,47.14,44.1571,43.7114,43.6786,43.6586,40.5629,36.4457,36.44,36.4329,34.4429,22.52,22.52,22.52,22.52,20.1629,19.22,19.22,19.22,19.22,19.22,19.22,19.22,19.2114,19.21,16.0386,15.51,15.51,15.51,15.51,15.51,17.4957,18.29,15.9071,15.51,15.51,15.51,15.51)	
	 
#	Italy, popularity-mortality timeseries comparison

align <- dtw(test, death,dist.method="Canberra", step.pattern=asymmetric, window.type=sakoeChibaWindow, window.size=8, keep = T)
dtwPlotTwoWay(align,xlab="time (weeks)",ylab="popularity-mortality query", main="Italy")
readline(prompt="Press [enter] to proceed")

#  Italy, popularity-incidence timeseries comparison

align <- dtw(test, case,dist.method="Canberra", step.pattern=asymmetric,window.type=sakoeChibaWindow, window.size=8, keep = T)
dtwPlotTwoWay(align,xlab="time (weeks)",ylab="popularity-incidence query", main="Italy")
readline(prompt="Press [enter] to proceed")

# Italy, popularity-stringency index timeseries comparison

align <- dtw(test, si,dist.method="Canberra", step.pattern=asymmetric,window.type=sakoeChibaWindow, window.size=8, keep = T)
dtwPlotTwoWay(align,xlab="time (weeks)",ylab="popularity-stringency index query", main="Italy")
readline(prompt="Press [enter] to proceed")

print("Italy, series comparison")
align <- dtw(test, death,dist.method="Canberra", step.pattern=asymmetric,window.type=sakoeChibaWindow, window.size=8, keep = T)
align$distance
align$normalizedDistance
S=1-align$normalizedDistance
cat(S,"  popularity-mortality Similarity Index\n")
align <- dtw(test, case,dist.method="Canberra", step.pattern=asymmetric,window.type=sakoeChibaWindow, window.size=8, keep = T)
align$distance
align$normalizedDistance
S=1-align$normalizedDistance
cat(S, "  popularity-incidence Similarity Index\n")
align <- dtw(test, si,dist.method="Canberra", step.pattern=asymmetric,window.type=sakoeChibaWindow, window.size=8, keep = T)
align$distance
align$normalizedDistance
S=1-align$normalizedDistance
cat(S, "  popularity-stringency index Similarity Index\n")
readline(prompt="Press [enter] to proceed")


#5 Spain, analysis
test<-c(2,8,5,4,3,30,29,100,97,77,59,57,44,36,32,33,28,25,19,16,12,12,13,11,14,19,18,18,17,19,19,19,16,14,15,15,14,12,14,17,20,17,16,13,11,10,11,13,13,13,14,18,19,18,16,14,12,11,11,9,10,11,11,12,11,10,10,10,10,10,9,9,11,10,11,14,17,18,18,17,14,12,9,8,7,6,6,5,5,5,5,5,4,4,5,7,11,16,13,17,26,22,17,16,12,10,9,7,6,5,4,4,4,4,3,3,3,4,3,3,3,3,3,2,2,3,3,4,4,3,3,2,2,1,1,1,1,1,1,1,1,1,1,1,1,1,1)
	
death<-c(0,0,0,0,0,0,0,0,0.291196,4.65913,25.4025,86.1768,100,78.246,55.567,46.8825,35.5259,23.2443,16.1357,20.3666,5.01884,0.154162,0,0.137033,0.342583,0.719424,0.308325,0.291196,0.20555,0.222679,0.993491,1.98698,3.78554,2.96334,6.97157,5.63549,12.8126,12.6242,14.6283,14.4399,14.4913,16.7352,19.2874,50.6166,33.162,31.6889,35.0976,27.1326,23.5012,22.3022,15.382,17.3518,17.7629,24.666,36.4337,49.2977,52.5351,57.5711,40.322,34.9606,34.1898,19.1847,11.1682,35.9712,11.7849,10.7914,11.1853,10.4488,10.7057,9.86639,9.36965,4.81329,4.88181,4.98458,5.22439,2.5865,2.1754,2.26105,1.57588,1.59301,2.14114,4.53923,8.90716,7.94793,11.408,14.7996,13.6177,8.47893,8.44467,7.6396,4.00822,5.39568,3.35731,2.70641,4.04248,2.32956,2.89483,2.34669,2.48373,3.49435,3.80267,5.60123,5.32717,6.61185,9.06132,14.1316,16.8208,20.9832,18.3967,33.4875,34.3097,24.1864,17.1805,12.3672,9.72936,11.802,5.53272,9.64371,0,13.7718,9.38678,7.07434,9.84926,8.70161,6.74889,7.81089,5.32717,6.4063,5.42994,5.3443,10.6029,10.5858,14.3714,9.11271,6.52621,9.81501,7.89654,5.5841,5.9952,5.72114,10.1918,4.86468,2.91196,4.95033,2.96334,3.78554,3.76841,2.75779)

case<-c(0,0,0,0.000108,0.000108,0,0,0.008835,0.063461,0.767673,2.25938,5.53177,5.55267,3.79096,3.43088,2.04648,1.05933,0.741706,0.683956,0.546691,0.439486,0.223137,0.256214,0.252551,0.269143,0.191245,0.362341,0.683848,1.31081,1.73478,2.78409,3.06541,4.65894,5.7354,6.43261,7.25513,7.94221,8.23602,7.91387,7.66918,8.12903,11.8057,15.0352,15.4239,13.9807,10.5738,7.70129,6.08094,4.94844,7.18229,6.21842,7.89911,13.1549,21.7431,26.6553,26.2419,21.4271,12.2876,8.30563,5.97233,3.75012,3.73784,3.08448,4.63211,4.91752,5.01514,6.43994,6.60834,5.97546,4.66863,4.02864,3.41051,3.46988,3.15936,3.83772,2.56882,2.69585,5.53856,11.1325,17.5654,19.4161,17.9517,15.2013,11.357,8.28688,6.61071,4.95038,3.20063,2.37952,1.83757,1.56519,1.34582,1.16007,1.43795,1.44549,1.56131,2.31832,3.61016,5.42478,7.75172,9.40763,17.814,28.2805,62.1398,93.7542,100,95.0753,86.5905,45.3154,43.5805,22.0898,18.1335,13.2421,13.3113,10.8458,13.6876,10.7634,8.17913,3.74161,13.341,11.8643,12.165,12.7205,11.6023,9.85401,8.2942,8.16146,9.09409,12.7591,14.6923,16.7467,12.591,12.3245,2.51592,4.26718,3.01197,2.22221,1.96223,2.05176,1.68382,1.85631,2.00683,2.09906,2.04249,2.22512,2.56354,2.73475,1.92592)

si<-c(0,0,0,3.17429,11.11,11.11,11.11,11.11,11.11,48.94,71.3629,71.76,85.19,85.19,85.19,85.19,85.19,81.94,82.3386,77.58,69.6457,66.67,57.41,55.0943,41.2,45.6971,56.94,62.2329,64.35,64.35,64.35,61.4429,62.5,62.5,62.5,60.65,60.65,60.65,60.65,63.2929,64.35,62.9643,71.3,71.3,71.3,71.3,71.3,71.3,71.3,71.3,76.5857,78.7,74.4714,71.3,71.3,71.3,71.3,71.3,70.1086,68.52,68.52,67.9914,68.6486,69.44,69.44,69.44,69.44,69.44,69.44,68.5814,63.43,63.43,63.43,62.2386,51.9157,50.46,48.61,48.2129,48.61,49.1386,48.5743,48.4971,48.4471,47.9986,47.69,47.69,47.69,47.69,43.7186,42.13,42.9229,43.1857,41.2,41.2,41.2,41.2,41.2,41.2,40.9914,42.52,42.6429,43.44,43.44,42.0657,38.6086,38.59,38.5729,38.56,38.5514,38.54,38.4671,38.4143,38.3857,35.5186,35.4286,35.3986,35.3757,34.8771,34.5014,29.5643,27.59,27.59,27.59,27.59,27.59,27.59,27.5829,27.58,27.58,27.58,27.58,24.7443,23.61,23.61,23.61,23.61,23.61,15.2786,13.89,13.89,13.89,13.89,13.0957,11.11,11.11,11.11,11.11,0)	
	 
#	Spain, popularity-mortality timeseries comparison

align <- dtw(test, death,dist.method="Canberra", step.pattern=asymmetric,window.type=sakoeChibaWindow, window.size=8, keep = T)
dtwPlotTwoWay(align,xlab="time (weeks)",ylab="popularity-mortality query", main="Spain")
readline(prompt="Press [enter] to proceed")

#  Spain, popularity-incidence timeseries comparison

align <- dtw(test, case,dist.method="Canberra", step.pattern=asymmetric,window.type=sakoeChibaWindow, window.size=8, keep = T)
dtwPlotTwoWay(align,xlab="time (weeks)",ylab="popularity-incidence query", main="Spain")
readline(prompt="Press [enter] to proceed")

# Spain, popularity-stringency index timeseries comparison

align <- dtw(test, si,dist.method="Canberra", step.pattern=asymmetric,window.type=sakoeChibaWindow, window.size=8, keep = T)
dtwPlotTwoWay(align,xlab="time (weeks)",ylab="popularity-stringency index query", main="Spain")
readline(prompt="Press [enter] to proceed")

print("Spain series comparison")
align <- dtw(test, death,dist.method="Canberra", step.pattern=asymmetric, window.type=sakoeChibaWindow, window.size=8,keep = T)
align$distance
align$normalizedDistance
S=1-align$normalizedDistance
cat(S,"  popularity-mortality Similarity Index\n")
align <- dtw(test, case,dist.method="Canberra", step.pattern=asymmetric,window.type=sakoeChibaWindow, window.size=8, keep = T)
align$distance
align$normalizedDistance
S=1-align$normalizedDistance
cat(S, "  popularity-incidence Similarity Index\n")
align <- dtw(test, si,dist.method="Canberra", step.pattern=asymmetric,window.type=sakoeChibaWindow, window.size=8, keep = T)
align$distance
align$normalizedDistance
S=1-align$normalizedDistance
cat(S, "  popularity-stringency index Similarity Index\n")
readline(prompt="Press [enter] to proceed")

#6 Germany, analysis
test<-c(5,26,13,8,6,55,58,97,100,77,61,59,48,34,29,28,26,16,13,12,11,12,12,9,10,10,9,11,15,10,11,10,9,8,9,9,9,11,15,17,16,12,12,11,10,9,11,12,12,11,12,11,10,9,8,8,8,8,8,8,9,10,11,10,10,10,10,9,9,8,8,8,7,6,6,6,6,6,6,6,6,6,6,6,5,5,5,4,4,4,4,4,5,5,7,9,10,9,8,7,6,6,7,7,7,6,6,5,4,4,4,4,5,4,4,3,3,3,2,2,2,2,2,2,2,2,2,2,3,2,2,2,2,2,1,1,1,1,1,1,1,2,2,2,2,1,1)
	
death<-c(0,0,0,0,0,0,0,0,0,0.1974984,0.7077025,5.497037,15.68466,21.90586,26.67874,22.15273,16.60632,12.27781,8.541803,5.480579,4.163924,2.764977,1.958525,1.579987,1.234365,0.9052008,0.839368,0.3456221,0.5595787,0.4937459,0.9052008,0.5760369,0.6254115,0.4279131,0.4937459,0.3949967,0.6089532,1.168532,1.18499,1.415405,2.666228,4.19684,7.38973,13.29822,19.684,25.29625,34.57867,43.59776,49.62146,70.14483,61.37261,73.96313,99.91771,100,89.71363,83.52534,75.24687,56.66557,47.41606,36.27386,30.52995,24.21001,21.28045,19.84859,17.98881,22.87689,25.69124,27.15602,26.79394,26.05332,21.74128,21.13232,16.88611,13.42989,10.07242,9.068466,6.073074,4.542462,3.308097,2.156024,2.666228,2.221857,2.024358,1.398947,1.793943,2.534562,3.55497,4.279131,5.793285,7.159315,6.468071,6.84661,6.84661,7.93285,10.35221,13.10072,18.87755,22.87689,29.97038,35.50033,42.75839,42.70902,35.07241,29.47663,29.98683,27.02436,18.08756,16.5734,16.32653,20.04608,22.05398,23.09085,23.43647,24.17709,22.13627,25.03292,26.79394,27.58394,20.16129,20.2765,21.00066,17.72548,15.81633,13.61093,8.854509,8.591178,6.928901,6.073074,9.183674,9.233048,9.463463,10.91178,10.59908,13.19947,14.46675,13.82488,13.26531,9.874918,10.82949,8.838052,10.4345,8.640553,9.973667,7.751811,14.5655,17.47861,17.47861,16.31007,17.33048)

case<-c(0,0,0,0.000625,0.00025,0.000125,0,0.0063125,0.045625,0.2494375,0.86075,2.121063,2.447937,1.797812,1.213625,0.892375,0.5200625,0.420125,0.3210625,0.245375,0.2000625,0.1560625,0.143125,0.2220625,0.2298125,0.17725,0.1543125,0.173125,0.2309375,0.289,0.374875,0.472625,0.5881875,0.5566875,0.513375,0.5901875,0.7491875,0.7953125,0.9435625,1.476688,2.444375,4.200438,6.484313,7.848437,8.249875,7.985375,7.776937,8.038938,9.337063,10.83081,9.178062,7.8005,8.928812,7.811937,6.338625,5.089188,4.227938,3.159437,3.249875,3.486063,3.615375,4.316438,5.641938,7.055313,7.061563,7.055125,8.999625,9.07225,8.08775,6.469188,4.569063,3.47025,1.886875,1.326187,0.912625,0.43825,0.2955625,0.262625,0.3283125,0.53225,0.7010625,0.96025,1.219,1.890437,2.949,4.021875,4.568375,4.499938,4.02975,3.391375,3.495125,3.623312,3.96975,5.773,8.212063,10.59269,15.90225,20.84206,25.42212,24.77681,21.98363,17.72956,12.36531,12.37175,20.06919,28.47131,44.71687,68.75,81.25,81.25,75,68.75,68.75,87.5,93.75,100,87.5,62.5,47.44744,47.71569,38.32631,30.34269,27.05331,19.58594,12.41119,15.7815,19.53963,25.16569,35.00094,38.94275,39.42281,41.70181,39.884,32.69012,23.38419,19.18881,17.0555,14.57012,12.90487,12.77637,14.25663,16.98088,27.13619,35.15019,41.26281,35.24106,24.90231,15.79,13.10144)

si<-c(0,0,0,5.56,5.56,9.52429,11.11,17.8571,25,32.2743,56.3486,76.85,76.85,76.85,76.85,76.85,76.6514,66.7314,63.5557,59.9843,59.72,59.72,59.72,61.84,63.43,63.43,56.2814,55.09,55.09,56.2814,57.8686,56.94,56.94,59.72,55.0929,49.54,49.54,49.54,49.54,49.54,54.8314,59.8571,60.65,62.04,62.04,62.04,62.04,67.59,67.59,79.2343,82.41,82.41,84.5271,83.33,83.33,83.33,83.33,83.33,83.33,81.48,77.78,77.78,76.9857,75,75,75,75,75,75,75,75,75,75,69.1757,67.59,67.59,67.59,67.59,67.59,67.59,67.59,67.1929,60.0529,59.26,58.0686,44.3786,43.5686,41.7543,37.5471,36.8757,36.1829,34.6886,29.8057,29.69,30.6443,31.3329,32.5286,48.2643,48.1571,48.0343,47.9029,47.7429,47.5757,47.4871,47.3671,47.18,47.01,43.3843,43.3529,43.3257,43.3043,43.2857,43.2743,43.2643,43.26,43.2514,41.8329,33.33,33.33,30.9557,26.85,22.8857,21.3,20.77,17.59,17.59,16.7957,14.81,14.81,14.81,14.81,14.81,14.81,14.81,14.81,14.81,14.81,14.81,14.81,14.81,14.81,14.81,14.81,16.0014,23.15,23.15,23.15,6.61429)	
	 
#	Germany, popularity-mortality timeseries comparison

align <- dtw(test, death,dist.method="Canberra", step.pattern=asymmetric,window.type=sakoeChibaWindow, window.size=8, keep = T)
dtwPlotTwoWay(align,xlab="time (weeks)",ylab="popularity-mortality query", main="Germany")
readline(prompt="Press [enter] to proceed")

#  Germany, popularity-incidence timeseries comparison

align <- dtw(test, case,dist.method="Canberra", step.pattern=asymmetric,window.type=sakoeChibaWindow, window.size=8, keep = T)
dtwPlotTwoWay(align,xlab="time (weeks)",ylab="popularity-incidence query", main="Germany")
readline(prompt="Press [enter] to proceed")

# Germany, popularity-stringency index timeseries comparison

align <- dtw(test, si,dist.method="Canberra", step.pattern=asymmetric,window.type=sakoeChibaWindow, window.size=8, keep = T)
dtwPlotTwoWay(align,xlab="time (weeks)",ylab="popularity-stringency index query", main="Germany")
readline(prompt="Press [enter] to proceed")

print("Germany series comparison")
align <- dtw(test, death,dist.method="Canberra", step.pattern=asymmetric, window.type=sakoeChibaWindow, window.size=8,keep = T)
align$distance
align$normalizedDistance
S=1-align$normalizedDistance
cat(S,"  popularity-mortality Similarity Index\n")
align <- dtw(test, case,dist.method="Canberra", step.pattern=asymmetric,window.type=sakoeChibaWindow, window.size=8, keep = T)
align$distance
align$normalizedDistance
S=1-align$normalizedDistance
cat(S, "  popularity-incidence Similarity Index\n")
align <- dtw(test, si,dist.method="Canberra", step.pattern=asymmetric,window.type=sakoeChibaWindow, window.size=8, keep = T)
align$distance
align$normalizedDistance
S=1-align$normalizedDistance
cat(S, "  popularity-stringency index Similarity Index\n")
readline(prompt="Press [enter] to proceed")
